# Supplementary material for: Characterization of ML-005, a Novel Metaproteomics-Derived Esterase
Source: Front Microbiol. 2018 Aug 22;9:1925. doi: 10.3389/fmicb.2018.01925 (PMC6119806; doi:10.3389/fmicb.2018.01925)
Supplement: DATA SHEET S2.FASTA [file Data_Sheet_2.FASTA]

>ML-005
MIRKLILLVLFGFMSFVANAKTIELRENNMRQIFVLHGYSASIDDHWFLDLKHQIEDEHT
TVTLIPFPDSEHPDVDAWQKVLDQHIPVVNENTYFVAHSLGVITLLHFLQRHDYQKIGGM
ILVSGFSGPISDFSPLDAYITKSKVDTSYFHDIKKKLVYLSDNDDLVPPKLTIQLAKEID
APYITVPNGGHFLGREGYTTFPQVVNSLKEMLESK
